# Supplementary material for: Effect of Precipitation Variation on Soil Respiration in Rain-Fed Winter Wheat Systems on the Loess Plateau, China
Source: Int J Environ Res Public Health. 2022 Jun 5;19(11):6915. doi: 10.3390/ijerph19116915 (PMC9180287; doi:10.3390/ijerph19116915)
Supplement: Supplementary file 1 [file ijerph-19-06915-s001.zip]

Archive with 1 entries (1 files):
- ijerph-1738104-supplementary.pdf
